# Supplementary material for: N,N-Dimethyl-N′,N′′-diphenyl­phospho­ric triamide
Source: Acta Crystallogr Sect E Struct Rep Online. 2011 Nov 9;67(Pt 12):o3220. doi: 10.1107/S1600536811046058 (PMC3238882; doi:10.1107/S1600536811046058)
Supplement: Supplementary file 1 [file e-67-o3220-sup1.cif]

##############################################################################
#                                                                            #
# This CIF contains the data in a paper accepted for publication in          #
# Acta Crystallographica Section E. It conforms to the requirements of       #
# Notes for Authors for Acta Crystallographica Section E, and has been       #
# peer reviewed under the auspices of the IUCr Commission on Journals.       #
#                                                                            #
# Full details of the Crystallographic Information File format               #
# are given in the paper "The Crystallographic Information File (CIF):       #
# a New Standard Archive File for Crystallography" by S. R. Hall, F. H.      #
# Allen and I. D. Brown [Acta Cryst. (1991), A47, 655-685].                  #
#                                                                            #
# The current version of the core CIF dictionary is obtainable from          #
# ftp://ftp.iucr.org/pub/cif_core.dic.                                       #
#                                                                            #
# Software is freely available for graphical display of the structure(s)     #
# in this CIF. For information consult the CIF software page                 #
# http://www.iucr.org/resources/cif/software.                                #
#                                                                            #
# This file may be used for bona fide research purposes within the           #
# scientific community so long as proper attribution is given to the journal # 
# article from which it was obtained.                                        #
#                                                                            #
##############################################################################
data_I
_audit_creation_method     SHELXL-97
_chemical_name_systematic
;
<i>N</i>,<i>N</i>-Dimethyl-<i>N</i>',<i>N</i>''-diphenylphosphoric triamide
;
_chemical_name_common     AT24
_chemical_formula_moiety     'C14 H18 N3 O P'
_chemical_formula_sum     'C14 H18 N3 O P'
_chemical_formula_iupac     'C14 H18 N3 O P'
_chemical_formula_weight     275.28
_chemical_melting_point     'NOT MEASURED'
_symmetry_cell_setting     orthorhombic
_symmetry_space_group_name_H-M     'C m c 21'
loop_
    _symmetry_equiv_pos_as_xyz
    'x, y, z'
    '-x, -y, z+1/2'
    '-x, y, z'
    'x, -y, z+1/2'
    'x+1/2, y+1/2, z'
    '-x+1/2, -y+1/2, z+1/2'
    '-x+1/2, y+1/2, z'
    'x+1/2, -y+1/2, z+1/2'
_cell_length_a     15.501(3)
_cell_length_b     10.8569(17)
_cell_length_c     8.1579(13)
_cell_angle_alpha     90.00
_cell_angle_beta     90.00
_cell_angle_gamma     90.00
_cell_volume     1372.9(4)
_cell_formula_units_Z     4
_cell_measurement_reflns_used     3006
_cell_measurement_theta_min     3.39
_cell_measurement_theta_max     25.45
_cell_measurement_temperature     100(2)
_exptl_crystal_description     rod
_exptl_crystal_colour     colourless
_exptl_crystal_size_max     0.60
_exptl_crystal_size_mid     0.15
_exptl_crystal_size_min     0.13
_exptl_crystal_density_diffrn     1.332
_exptl_crystal_density_meas     ?
_exptl_crystal_density_method     'not measured'
_exptl_crystal_F_000     584
_exptl_absorpt_coefficient_mu     0.196
_exptl_absorpt_correction_type     multi-scan
_exptl_absorpt_process_details     '(SADABS; Bruker, 2005)'
_exptl_absorpt_correction_T_min     0.8913
_exptl_absorpt_correction_T_max     0.9749
_exptl_special_details     ?
_diffrn_ambient_temperature     100(2)
_diffrn_radiation_type     MoK\a
_diffrn_radiation_wavelength     0.71073
_diffrn_radiation_source     'fine-focus sealed tube'
_diffrn_radiation_monochromator     graphite
_diffrn_measurement_device_type     'Bruker APEXII CCD'
_diffrn_measurement_method     '\f and \w scans'
_diffrn_detector_area_resol_mean     ?
_diffrn_reflns_number     5356
_diffrn_reflns_av_R_equivalents     0.0307
_diffrn_reflns_av_sigmaI/netI     0.0276
_diffrn_reflns_theta_min     2.29
_diffrn_reflns_theta_max     25.49
_diffrn_reflns_theta_full     25.49
_diffrn_measured_fraction_theta_max     1.000
_diffrn_measured_fraction_theta_full     1.000
_diffrn_reflns_limit_h_min     -18
_diffrn_reflns_limit_h_max     14
_diffrn_reflns_limit_k_min     -13
_diffrn_reflns_limit_k_max     11
_diffrn_reflns_limit_l_min     -9
_diffrn_reflns_limit_l_max     9
_refine_special_details
;
Refinement of <i>F</i>^2^ against ALL reflections. The weighted <i>R</i>-factor
<i>wR</i> and goodness of fit <i>S</i> are based on <i>F</i>^2^, conventional
<i>R</i>-factors <i>R</i> are based on <i>F</i>, with <i>F</i> set to zero for
negative <i>F</i>^2^. The threshold expression of <i>F</i>^2^ >
\s(<i>F</i>^2^) is used only for calculating <i>R</i>-factors(gt) <i>etc</i>.
and is not relevant to the choice of reflections for refinement.
<i>R</i>-factors based on <i>F</i>^2^ are statistically about twice as large
as those based on <i>F</i>, and <i>R</i>- factors based on ALL data will be
even larger.
;
_reflns_number_total     1317
_reflns_number_gt     1272
_reflns_threshold_expression     I>2\s(I)
_refine_ls_structure_factor_coef     Fsqd
_refine_ls_matrix_type     full
_refine_ls_R_factor_all     0.0297
_refine_ls_R_factor_gt     0.0284
_refine_ls_wR_factor_gt     0.0816
_refine_ls_wR_factor_ref     0.0835
_refine_ls_goodness_of_fit_ref     1.044
_refine_ls_restrained_S_all     1.044
_refine_ls_number_reflns     1317
_refine_ls_number_parameters     108
_refine_ls_number_restraints     1
_refine_ls_hydrogen_treatment     mixed
_refine_ls_weighting_scheme     calc
_refine_ls_weighting_details
                 'calc w=1/[\s^2^(Fo^2^)+(0.0623P)^2^] where P=(Fo^2^+2Fc^2^)/3'
_atom_sites_solution_hydrogens     geom
_atom_sites_solution_primary     direct
_atom_sites_solution_secondary     difmap
_refine_ls_shift/su_max     0.001
_refine_ls_shift/su_mean     0.000
_refine_diff_density_max     0.217
_refine_diff_density_min     -0.215
_refine_ls_extinction_method     none
_refine_ls_extinction_coef     ?
_refine_ls_abs_structure_details     'Flack (1983), 604 Friedel pairs'
_refine_ls_abs_structure_Flack     -0.11(10)
loop_
    _atom_type_symbol
    _atom_type_description
    _atom_type_scat_dispersion_real
    _atom_type_scat_dispersion_imag
    _atom_type_scat_source
    'C' 'C' 0.0033 0.0016
                         'International Tables Vol C Tables 4.2.6.8 and 6.1.1.4'
    'H' 'H' 0.0000 0.0000
                         'International Tables Vol C Tables 4.2.6.8 and 6.1.1.4'
    'N' 'N' 0.0061 0.0033
                         'International Tables Vol C Tables 4.2.6.8 and 6.1.1.4'
    'O' 'O' 0.0106 0.0060
                         'International Tables Vol C Tables 4.2.6.8 and 6.1.1.4'
    'P' 'P' 0.1023 0.0942
                         'International Tables Vol C Tables 4.2.6.8 and 6.1.1.4'
_computing_data_collection     'APEX2 (Bruker, 2005)'
_computing_cell_refinement     'SAINT (Bruker, 2005)'
_computing_data_reduction     'SAINT (Bruker, 2005)'
_computing_structure_solution     'SHELXS97 (Sheldrick, 2008)'
_computing_structure_refinement     'SHELXL97 (Sheldrick, 2008)'
_computing_molecular_graphics     'Mercury (Macrae <i>et al.</i>, 2008)'
_computing_publication_material
             'SHELXTL (Sheldrick, 2008) and enCIFer (Allen <i>et al.</i>, 2004)'
loop_
    _atom_site_type_symbol
    _atom_site_label
    _atom_site_fract_x
    _atom_site_fract_y
    _atom_site_fract_z
    _atom_site_U_iso_or_equiv
    _atom_site_adp_type
    _atom_site_calc_flag
    _atom_site_refinement_flags
    _atom_site_occupancy
    _atom_site_symmetry_multiplicity
    _atom_site_disorder_assembly
    _atom_site_disorder_group
    H H13 -0.0531(17) 0.819(2) -0.158(3) 0.043(6) Uiso d . 1 1 . .
    H H11 0.0000 0.708(4) -0.186(5) 0.052(11) Uiso d S 1 2 . .
    H H12 0.0000 0.849(4) 0.262(6) 0.053(11) Uiso d S 1 2 . .
    H H4 -0.0525(13) 0.9247(19) 0.112(3) 0.028(5) Uiso d . 1 1 . .
    P P1 0.0000 0.62183(5) 0.12667(6) 0.02090(19) Uani d S 1 2 . .
    O O1 0.0000 0.63022(15) 0.3089(2) 0.0251(4) Uani d S 1 2 . .
    N N1 0.08103(10) 0.54350(14) 0.0464(2) 0.0254(4) Uani d . 1 1 . .
    H H1A 0.0696 0.4706 0.0047 0.031 Uiso calc R 1 1 . .
    N N2 0.0000 0.76094(19) 0.0485(3) 0.0243(5) Uani d S 1 2 . .
    C C1 0.34009(13) 0.66067(19) 0.0212(2) 0.0271(4) Uani d . 1 1 . .
    H H1 0.3986 0.6864 0.0142 0.033 Uiso calc R 1 1 . .
    C C2 0.31200(13) 0.55744(18) -0.0645(2) 0.0283(4) Uani d . 1 1 . .
    H H2 0.3515 0.5125 -0.1303 0.034 Uiso calc R 1 1 . .
    C C3 0.22643(11) 0.51958(17) -0.0546(2) 0.0243(4) Uani d . 1 1 . .
    H H3 0.2080 0.4485 -0.1128 0.029 Uiso calc R 1 1 . .
    C C4 0.16777(13) 0.58505(18) 0.0398(2) 0.0232(4) Uani d . 1 1 . .
    C C5 0.28212(11) 0.72536(16) 0.1165(3) 0.0252(4) Uani d . 1 1 . .
    H H5 0.3011 0.7954 0.1762 0.030 Uiso calc R 1 1 . .
    C C6 0.19609(10) 0.68909(16) 0.1260(3) 0.0241(4) Uani d . 1 1 . .
    H H6 0.1566 0.7349 0.1910 0.029 Uiso calc R 1 1 . .
    C C7 0.0000 0.8737(2) 0.1449(4) 0.0269(6) Uani d S 1 2 . .
    C C8 0.0000 0.7773(3) -0.1284(4) 0.0329(6) Uani d S 1 2 . .
loop_
    _atom_site_aniso_label
    _atom_site_aniso_U_11
    _atom_site_aniso_U_22
    _atom_site_aniso_U_33
    _atom_site_aniso_U_12
    _atom_site_aniso_U_13
    _atom_site_aniso_U_23
    P1 0.0224(3) 0.0191(3) 0.0212(3) 0.000 0.000 0.0002(3)
    O1 0.0304(10) 0.0227(9) 0.0221(10) 0.000 0.000 0.0036(7)
    N1 0.0246(8) 0.0218(8) 0.0300(8) -0.0009(6) 0.0010(6) -0.0034(6)
    N2 0.0304(11) 0.0218(11) 0.0208(12) 0.000 0.000 -0.0001(8)
    C1 0.0239(9) 0.0308(10) 0.0265(9) 0.0005(8) -0.0006(8) 0.0058(8)
    C2 0.0286(9) 0.0314(10) 0.0248(9) 0.0073(8) 0.0025(8) 0.0006(8)
    C3 0.0289(9) 0.0215(9) 0.0225(9) 0.0025(7) -0.0021(8) 0.0006(7)
    C4 0.0264(9) 0.0208(10) 0.0224(10) 0.0021(8) -0.0024(7) 0.0032(7)
    C5 0.0296(8) 0.0230(8) 0.0230(9) 0.0005(7) -0.0033(9) 0.0038(8)
    C6 0.0269(8) 0.0226(8) 0.0227(7) 0.0043(7) 0.0013(8) -0.0007(8)
    C7 0.0342(13) 0.0224(13) 0.0241(14) 0.000 0.000 0.0001(10)
    C8 0.0446(17) 0.0310(16) 0.0232(14) 0.000 0.000 0.0029(12)
_geom_special_details
;
All e.s.d.'s (except the e.s.d. in the dihedral angle between two l.s. planes)
are estimated using the full covariance matrix. The cell e.s.d.'s are taken
into account individually in the estimation of e.s.d.'s in distances, angles
and torsion angles; correlations between e.s.d.'s in cell parameters are only
used when they are defined by crystal symmetry. An approximate (isotropic)
treatment of cell e.s.d.'s is used for estimating e.s.d.'s involving l.s.
planes.
;
loop_
    _geom_bond_atom_site_label_1
    _geom_bond_atom_site_label_2
    _geom_bond_site_symmetry_2
    _geom_bond_distance
    _geom_bond_publ_flag
    P1 O1 . 1.489(2) ?
    P1 N2 . 1.639(2) ?
    P1 N1 3 1.6521(16) ?
    P1 N1 . 1.6522(16) ?
    N1 C4 . 1.419(2) ?
    N1 H1A . 0.8800 ?
    N2 C8 . 1.454(3) ?
    N2 C7 . 1.455(3) ?
    C1 C5 . 1.380(3) ?
    C1 C2 . 1.391(3) ?
    C1 H1 . 0.9500 ?
    C2 C3 . 1.391(3) ?
    C2 H2 . 0.9500 ?
    C3 C4 . 1.388(3) ?
    C3 H3 . 0.9500 ?
    C4 C6 . 1.401(3) ?
    C5 C6 . 1.393(2) ?
    C5 H5 . 0.9500 ?
    C6 H6 . 0.9500 ?
    C7 H12 . 0.99(5) ?
    C7 H4 . 1.02(2) ?
    C8 H13 . 0.97(3) ?
    C8 H11 . 0.89(4) ?
loop_
    _geom_angle_atom_site_label_1
    _geom_angle_atom_site_label_2
    _geom_angle_atom_site_label_3
    _geom_angle_site_symmetry_1
    _geom_angle_site_symmetry_3
    _geom_angle
    _geom_angle_publ_flag
    O1 P1 N2 . . 109.39(11) ?
    O1 P1 N1 . 3 115.28(7) ?
    N2 P1 N1 . 3 108.66(8) ?
    O1 P1 N1 . . 115.28(7) ?
    N2 P1 N1 . . 108.66(8) ?
    N1 P1 N1 3 . 98.98(11) ?
    C4 N1 P1 . . 124.87(13) ?
    C4 N1 H1A . . 117.6 ?
    P1 N1 H1A . . 117.6 ?
    C8 N2 C7 . . 115.7(2) ?
    C8 N2 P1 . . 119.9(2) ?
    C7 N2 P1 . . 124.38(19) ?
    C5 C1 C2 . . 119.30(18) ?
    C5 C1 H1 . . 120.4 ?
    C2 C1 H1 . . 120.4 ?
    C1 C2 C3 . . 120.49(18) ?
    C1 C2 H2 . . 119.8 ?
    C3 C2 H2 . . 119.8 ?
    C4 C3 C2 . . 120.39(18) ?
    C4 C3 H3 . . 119.8 ?
    C2 C3 H3 . . 119.8 ?
    C3 C4 C6 . . 119.10(17) ?
    C3 C4 N1 . . 118.62(16) ?
    C6 C4 N1 . . 122.28(16) ?
    C1 C5 C6 . . 120.74(18) ?
    C1 C5 H5 . . 119.6 ?
    C6 C5 H5 . . 119.6 ?
    C5 C6 C4 . . 119.99(17) ?
    C5 C6 H6 . . 120.0 ?
    C4 C6 H6 . . 120.0 ?
    N2 C7 H12 . . 107(2) ?
    N2 C7 H4 . . 108.2(13) ?
    H12 C7 H4 . . 113.7(18) ?
    N2 C8 H13 . . 107.6(15) ?
    N2 C8 H11 . . 115(3) ?
    H13 C8 H11 . . 105.1(19) ?
loop_
    _geom_torsion_atom_site_label_1
    _geom_torsion_atom_site_label_2
    _geom_torsion_atom_site_label_3
    _geom_torsion_atom_site_label_4
    _geom_torsion_site_symmetry_1
    _geom_torsion_site_symmetry_2
    _geom_torsion_site_symmetry_3
    _geom_torsion_site_symmetry_4
    _geom_torsion
    _geom_torsion_publ_flag
    O1 P1 N1 C4 . . . . -72.29(16) ?
    N2 P1 N1 C4 . . . . 50.87(18) ?
    N1 P1 N1 C4 3 . . . 164.16(11) ?
    O1 P1 N2 C8 . . . . 180.0 ?
    N1 P1 N2 C8 3 . . . -53.37(7) ?
    N1 P1 N2 C8 . . . . 53.37(7) ?
    O1 P1 N2 C7 . . . . 0.0 ?
    N1 P1 N2 C7 3 . . . 126.63(7) ?
    N1 P1 N2 C7 . . . . -126.63(7) ?
    C5 C1 C2 C3 . . . . 0.0(3) ?
    C1 C2 C3 C4 . . . . 0.6(3) ?
    C2 C3 C4 C6 . . . . -0.5(3) ?
    C2 C3 C4 N1 . . . . 179.88(17) ?
    P1 N1 C4 C3 . . . . -169.43(13) ?
    P1 N1 C4 C6 . . . . 11.0(2) ?
    C2 C1 C5 C6 . . . . -0.7(3) ?
    C1 C5 C6 C4 . . . . 0.7(3) ?
    C3 C4 C6 C5 . . . . -0.1(3) ?
    N1 C4 C6 C5 . . . . 179.45(18) ?
loop_
    _geom_hbond_atom_site_label_D
    _geom_hbond_atom_site_label_H
    _geom_hbond_atom_site_label_A
    _geom_hbond_site_symmetry_A
    _geom_hbond_distance_DH
    _geom_hbond_distance_HA
    _geom_hbond_distance_DA
    _geom_hbond_angle_DHA
    N1 H1A O1 2_564 0.88 2.22 2.982(2) 145
_iucr_refine_instructions_details
;
TITL AT24 in Cmc2(1)             New: Cmc21
CELL  0.71073   15.5010   10.8569    8.1579    90.000    90.000    90.000
ZERR 4           0.0030    0.0017    0.0013     0.000     0.000     0.000
LATT -7
SYMM             - X ,            - Y ,    0.50000 + Z
SYMM             - X ,              Y ,              Z
SYMM               X ,            - Y ,    0.50000 + Z
SFAC
SFAC C   2.3100 20.8439  1.0200 10.2075  1.5886  0.5687  0.8650 51.6512  =
        0.2156  0.0033  0.0016 11.5000 0.680 12.01000
SFAC
SFAC H   0.4930 10.5109  0.3229 26.1257  0.1402  3.1424  0.0408 57.7998  =
        0.0030  0.0000  0.0000  0.6240 0.350  1.00800
SFAC
SFAC N  12.2126  0.0057  3.1322  9.8933  2.0125 28.9975  1.1663  0.5826  =
       -11.5290  0.0061  0.0033 19.6000 0.680 14.01000
SFAC
SFAC O   3.0485 13.2771  2.2868  5.7011  1.5463  0.3239  0.8670 32.9089  =
        0.2508  0.0106  0.0060 32.5000 0.680 16.00000
SFAC
SFAC P   6.4345  1.9067  4.1791 27.1570  1.7800  0.5260  1.4908 68.1646  =
        1.1149  0.1023  0.0942 410.0000 1.050 30.97000
UNIT 56 72 12 4 4
L.S. 5
ACTA
SIZE 0.13 0.15 0.60
EQIV $1 -x, -y+1, z-1/2
HTAB N1 O1_$1
BOND $H
CONF
FMAP 2
PLAN -5
TEMP    -173.15
WGHT    0.062300
FVAR       0.16732
H13   2   -0.053084    0.818663   -0.157801    11.00000    0.04267
H11   2    0.000000    0.708328   -0.186458    10.50000    0.05187
H12   2    0.000000    0.849244    0.261521    10.50000    0.05334
H4    2   -0.052538    0.924676    0.111694    11.00000    0.02841
P1    5    0.000000    0.621827    0.126674    10.50000    0.02239    0.01908 =
         0.02124    0.00020    0.00000    0.00000
O1    4    0.000000    0.630224    0.308891    10.50000    0.03037    0.02270 =
         0.02211    0.00365    0.00000    0.00000
N1    3    0.081035    0.543499    0.046422    11.00000    0.02456    0.02180 =
         0.02999   -0.00340    0.00098   -0.00093
AFIX  43
H1A   2    0.069560    0.470584    0.004657    11.00000   -1.20000
AFIX   0
N2    3    0.000000    0.760936    0.048485    10.50000    0.03045    0.02180 =
         0.02078   -0.00009    0.00000    0.00000
C1    1    0.340087    0.660670    0.021173    11.00000    0.02393    0.03085 =
         0.02649    0.00581   -0.00063    0.00045
AFIX  43
H1    2    0.398554    0.686378    0.014204    11.00000   -1.20000
AFIX   0
C2    1    0.311999    0.557440   -0.064542    11.00000    0.02862    0.03142 =
         0.02480    0.00063    0.00253    0.00727
AFIX  43
H2    2    0.351546    0.512457   -0.130348    11.00000   -1.20000
AFIX   0
C3    1    0.226427    0.519580   -0.054618    11.00000    0.02889    0.02150 =
         0.02252    0.00058   -0.00207    0.00246
AFIX  43
H3    2    0.208038    0.448491   -0.112835    11.00000   -1.20000
AFIX   0
C4    1    0.167765    0.585050    0.039826    11.00000    0.02640    0.02077 =
         0.02241    0.00323   -0.00242    0.00214
C5    1    0.282118    0.725360    0.116461    11.00000    0.02961    0.02305 =
         0.02298    0.00375   -0.00326    0.00048
AFIX  43
H5    2    0.301117    0.795410    0.176183    11.00000   -1.20000
AFIX   0
C6    1    0.196088    0.689095    0.126040    11.00000    0.02691    0.02260 =
         0.02273   -0.00069    0.00126    0.00434
AFIX  43
H6    2    0.156614    0.734887    0.191011    11.00000   -1.20000
AFIX   0
C7    1    0.000000    0.873696    0.144930    10.50000    0.03422    0.02238 =
         0.02408    0.00008    0.00000    0.00000
C8    1    0.000000    0.777334   -0.128422    10.50000    0.04457    0.03095 =
         0.02324    0.00286    0.00000    0.00000
HKLF 4
REM  AT24 in Cmc2(1)             New: Cmc21
REM R1 =  0.0284 for   1272 Fo > 4sig(Fo)  and  0.0297 for all   1317 data
REM    108 parameters refined using      1 restraints
END
WGHT      0.0390      0.5422
REM Highest difference peak  0.217,  deepest hole -0.215,  1-sigma level  0.037
Q1    1   0.0556  0.5079 -0.0490  11.00000  0.05    0.22
Q2    1   0.2389  0.6807  0.1339  11.00000  0.05    0.20
Q3    1   0.0000  0.6579  0.2206  10.50000  0.05    0.18
Q4    1   0.0000  0.7626 -0.0373  10.50000  0.05    0.17
Q5    1   0.1818  0.6212  0.1335  11.00000  0.05    0.15
;
data_global
_journal_date_recd_electronic     2011-10-27
_journal_date_accepted     2011-11-01
_journal_name_full     'Acta Crystallographica, Section E'
_journal_year     2011
_journal_volume     67
_journal_issue     12
_journal_page_first     o3220
_journal_page_last     o3220
_journal_paper_category     QO
_journal_coeditor_code     HB6483
_publ_contact_author_name     'Mehrdad Pourayoubi'
_publ_contact_author_address
;
Department of Chemistry, Ferdowsi University of Mashhad, Mashhad 91779, Iran
;
_publ_contact_author_email     mehrdad_pourayoubi@yahoo.com
_publ_contact_author_fax     '(+98)-511-8796416'
_publ_contact_author_phone     '(+98)-511-8795457'
_publ_section_title
;
<i>N</i>,<i>N</i>-Dimethyl-<i>N</i>',<i>N</i>''-diphenylphosphoric triamide
;
loop_
    _publ_author_name
    _publ_author_address
    'Pourayoubi, Mehrdad'
;
Department of Chemistry, Ferdowsi University of Mashhad, Mashhad, 91779, Iran
;
    'Yousefi, Mohammad'
;
Department of Chemistry, Shahr-e Rey Branch, Islamic Azad University, Tehran,
Iran
;
    'Eslami, Farnaz'
;
Department of Chemistry, Shahr-e Rey Branch, Islamic Azad University, Tehran,
Iran
;
    'Rheingold, Arnold L.'
;
Department of Chemistry, University of California, San Diego,
9500 Gilman Drive, La Jolla, CA 92093, USA
;
    'Chen, Chao'
;
Department of Chemistry, University of California, San Diego,
9500 Gilman Drive, La Jolla, CA 92093, USA
;
