# Supplementary material for: N,N-Dimethyl-N′,N′′-diphenyl­phospho­ric triamide
Source: Acta Crystallogr Sect E Struct Rep Online. 2011 Nov 9;67(Pt 12):o3220. doi: 10.1107/S1600536811046058 (PMC3238882; doi:10.1107/S1600536811046058)
Supplement: Supplementary file 2 [file e-67-o3220-Isup2.hkl]

# 
# h,k,l, Fc-squared, Fo-squared, sigma(Fo-squared) and status flag 
# 
data_I
_shelx_title ' AT24 in Cmc2(1)             New: Cmc21' 
_shelx_refln_list_code          4 
_shelx_F_calc_maximum      192.53 
_exptl_crystal_F_000       583.88 
_reflns_d_resolution_high  0.8257 
 
loop_ 
 _symmetry_equiv_pos_as_xyz 
 'x, y, z' 
 '-x, -y, z+1/2' 
 '-x, y, z' 
 'x, -y, z+1/2' 
 'x+1/2, y+1/2, z' 
 '-x+1/2, -y+1/2, z+1/2' 
 '-x+1/2, y+1/2, z' 
 'x+1/2, -y+1/2, z+1/2' 
 
_cell_length_a    15.5010 
_cell_length_b    10.8569 
_cell_length_c     8.1579 
_cell_angle_alpha  90.000 
_cell_angle_beta   90.000 
_cell_angle_gamma  90.000 
 
_shelx_F_squared_multiplier     1.000 
 
loop_ 
 _refln_index_h 
 _refln_index_k 
 _refln_index_l 
 _refln_F_squared_calc 
 _refln_F_squared_meas 
 _refln_F_squared_sigma 
 _refln_observed_status 
   1   1  -9       33.75       29.09      3.34 o 
   3   1  -9       88.34       82.28      9.01 o 
   5   1  -9       64.15       43.13      4.46 o 
   7   1  -9       36.26       33.44      4.26 o 
   0   2  -9      559.14      598.14     23.70 o 
   2   2  -9      138.76      141.77      7.77 o 
   4   2  -9      178.66      186.80      8.59 o 
   6   2  -9      299.18      312.39     14.47 o 
   1   3  -9      163.44      179.40      8.70 o 
   3   3  -9      113.34      137.05      8.72 o 
   5   3  -9      236.02      234.12     17.27 o 
   0   4  -9      746.53      723.02     37.03 o 
   2   4  -9      216.38      203.98      9.13 o 
   4   4  -9        4.28        4.69      2.60 o 
   1   5  -9      137.03      136.08      7.45 o 
   3   5  -9      112.48      114.10      8.34 o 
   0   0  -8      725.89      669.40     23.23 o 
   2   0  -8      230.94      197.54      8.61 o 
   4   0  -8      316.35      327.12     12.41 o 
   6   0  -8      670.61      637.52     36.64 o 
   8   0  -8      182.79      197.07     13.09 o 
  10   0  -8      169.04      190.85     16.53 o 
   1   1  -8       34.84       26.94      2.72 o 
   3   1  -8       41.62       44.86      3.66 o 
   5   1  -8      194.15      185.22      8.65 o 
   7   1  -8       97.47      118.04      9.19 o 
   9   1  -8       43.72       33.11      6.69 o 
   0   2  -8     1094.66     1136.57     28.09 o 
   2   2  -8      516.46      495.54     13.28 o 
   4   2  -8       80.82       72.27      6.18 o 
   6   2  -8       42.70       38.72      5.50 o 
   8   2  -8      175.12      172.98      9.14 o 
  10   2  -8       77.93       71.33      7.26 o 
   1   3  -8       98.19       91.91      7.20 o 
   3   3  -8       19.18       14.17      3.14 o 
   5   3  -8       47.48       45.12      6.55 o 
   7   3  -8       95.00       88.75     10.57 o 
   9   3  -8      171.12      176.17     11.21 o 
   0   4  -8      518.43      568.08     22.95 o 
   2   4  -8      233.38      231.19     10.94 o 
   4   4  -8      177.26      173.87      9.62 o 
   6   4  -8      189.82      154.83      9.95 o 
   8   4  -8      158.68      165.87     11.85 o 
   1   5  -8      107.40      120.66      7.79 o 
   3   5  -8      166.09      150.17      8.52 o 
   5   5  -8       87.74       93.69      7.98 o 
   7   5  -8       33.98       35.35      9.01 o 
   0   6  -8       37.45       42.58     11.21 o 
   2   6  -8        3.74        3.91      2.25 o 
   4   6  -8      130.72      126.80      7.66 o 
   6   6  -8      171.89      180.83     11.40 o 
   1   7  -8       62.36       66.59      5.62 o 
   3   7  -8      222.36      227.68     10.22 o 
   1   1  -7      292.14      263.01      6.81 o 
   3   1  -7      347.25      314.76      7.61 o 
   5   1  -7      500.73      458.70     12.38 o 
   7   1  -7      141.90      137.60      8.17 o 
   9   1  -7      240.17      223.71      9.89 o 
  11   1  -7      334.13      349.38     13.91 o 
  13   1  -7       31.39       25.23      3.68 o 
   0   2  -7      163.59      149.14      7.91 o 
   2   2  -7      152.40      134.85      5.07 o 
   4   2  -7      717.11      707.73     12.49 o 
   6   2  -7      271.55      249.70     10.76 o 
   8   2  -7      300.58      287.41     12.09 o 
  10   2  -7      417.15      407.33     15.03 o 
  12   2  -7      130.22      138.79      9.81 o 
   1   3  -7      244.56      238.31      8.67 o 
   3   3  -7      604.69      587.17     14.31 o 
   5   3  -7      776.58      741.12     18.01 o 
   7   3  -7      239.01      238.61     12.42 o 
   9   3  -7      861.14      876.30     26.41 o 
  11   3  -7      215.69      219.49     12.37 o 
   0   4  -7     1043.73     1073.67     31.79 o 
   2   4  -7      354.84      367.80     11.31 o 
   4   4  -7        3.47        2.62      2.26 o 
   6   4  -7       18.35       25.05      3.67 o 
   8   4  -7      324.48      306.35     14.31 o 
  10   4  -7      109.19      112.89     10.35 o 
   1   5  -7      797.14      806.77     17.95 o 
   3   5  -7      475.34      450.99     12.90 o 
   5   5  -7      214.51      209.87     10.42 o 
   7   5  -7       23.82       25.52      4.72 o 
   9   5  -7      438.57      434.48     21.04 o 
  11   5  -7      220.97      206.22     14.54 o 
   0   6  -7      551.49      567.82     20.08 o 
   2   6  -7      662.86      671.10     16.47 o 
   4   6  -7      195.96      199.66      8.54 o 
   6   6  -7      107.93      122.14      9.04 o 
   8   6  -7       85.48       88.44      9.02 o 
  10   6  -7       84.06       92.64     12.91 o 
   1   7  -7      200.55      213.04      8.45 o 
   3   7  -7      653.23      645.67     16.53 o 
   5   7  -7      223.23      219.04     10.74 o 
   7   7  -7      153.41      168.53     10.95 o 
   0   8  -7      196.38      190.66     12.19 o 
   2   8  -7       87.38       86.80      6.18 o 
   4   8  -7       92.40       86.82      7.66 o 
   6   8  -7      108.05       91.58     11.24 o 
   1   9  -7       12.71       12.55      2.36 o 
   3   9  -7      282.31      278.02     10.49 o 
   0   0  -6      830.38      823.79     23.07 o 
   2   0  -6      529.64      490.20     12.06 o 
   4   0  -6     3728.90     3746.11     54.68 o 
   6   0  -6      501.32      471.90     20.44 o 
   8   0  -6      549.19      485.76     19.89 o 
  10   0  -6     1422.36     1382.98     37.96 o 
  12   0  -6      379.01      367.79     18.69 o 
  14   0  -6      294.73      309.52     16.87 o 
   1   1  -6       40.79       40.18      2.84 o 
   3   1  -6      648.15      674.66     13.68 o 
   5   1  -6      889.94      811.83     14.82 o 
   7   1  -6      481.06      434.93     13.00 o 
   9   1  -6      972.34      938.65     20.77 o 
  11   1  -6       91.17      111.37      8.92 o 
  13   1  -6      233.70      234.38     11.25 o 
   0   2  -6      285.24      284.52     10.56 o 
   2   2  -6      229.91      231.78      6.08 o 
   4   2  -6      280.86      269.59      6.81 o 
   6   2  -6      298.74      272.11      9.48 o 
   8   2  -6      480.70      434.92     14.43 o 
  10   2  -6        3.43        1.90      2.34 o 
  12   2  -6       39.04       36.65      4.89 o 
  14   2  -6        5.05        1.67      2.48 o 
   1   3  -6     1419.09     1344.54     27.81 o 
   3   3  -6      202.44      188.31      5.59 o 
   5   3  -6      344.75      343.27      8.98 o 
   7   3  -6      419.65      417.96     12.42 o 
   9   3  -6      185.60      182.70      9.44 o 
  11   3  -6     1130.10     1176.19     29.07 o 
  13   3  -6       50.90       56.33      6.14 o 
   0   4  -6     1120.63     1045.98     25.83 o 
   2   4  -6     4669.89     4482.94     60.49 o 
   4   4  -6     1094.58     1074.26     20.01 o 
   6   4  -6     1126.14     1143.23     25.01 o 
   8   4  -6     1182.81     1176.26     37.47 o 
  10   4  -6     1056.30     1175.57     31.05 o 
  12   4  -6      865.75      919.79     27.65 o 
   1   5  -6       21.90       19.54      3.21 o 
   3   5  -6     1063.62     1063.76     20.29 o 
   5   5  -6       26.79       21.14      3.62 o 
   7   5  -6       88.76      101.27     13.97 o 
   9   5  -6      330.28      345.01     15.42 o 
  11   5  -6        9.69        5.47      5.14 o 
  13   5  -6       87.32       84.19     10.88 o 
   0   6  -6      284.75      329.17     14.18 o 
   2   6  -6        0.15        1.06      1.84 o 
   4   6  -6       68.48       71.38      5.75 o 
   6   6  -6      147.85      152.42      8.99 o 
   8   6  -6       13.67       12.24      3.68 o 
  10   6  -6       36.78       33.38      5.95 o 
  12   6  -6       38.00       48.45      7.24 o 
   1   7  -6      363.43      369.27     10.95 o 
   3   7  -6      341.50      318.12     10.08 o 
   5   7  -6      396.84      377.51     15.04 o 
   7   7  -6       18.55       19.59      4.64 o 
   9   7  -6       17.12       20.93      4.07 o 
  11   7  -6       12.30        6.70      5.41 o 
   0   8  -6      616.19      649.71     21.51 o 
   2   8  -6      532.25      582.51     14.38 o 
   4   8  -6      317.20      323.54     11.14 o 
   6   8  -6      138.26      146.90      9.57 o 
   8   8  -6      503.77      557.54     20.56 o 
   1   9  -6      452.43      494.68     13.33 o 
   3   9  -6      585.92      581.15     15.70 o 
   5   9  -6       92.86      103.78      7.86 o 
   7   9  -6      134.53      155.84     10.01 o 
   0  10  -6      161.43      175.04     10.86 o 
   2  10  -6       24.01       25.39      3.63 o 
   4  10  -6       15.16       12.69      2.74 o 
   1   1  -5     1059.32     1060.98     12.70 o 
   3   1  -5      466.32      461.79      7.95 o 
   5   1  -5      548.07      563.36     12.30 o 
   7   1  -5     1109.97     1081.98     24.88 o 
   9   1  -5       84.66       89.89      6.89 o 
  11   1  -5      558.84      562.49     15.49 o 
  13   1  -5      102.06      108.77      8.87 o 
  15   1  -5      201.33      224.01     12.52 o 
   0   2  -5      839.70      795.51     16.13 o 
   2   2  -5      475.20      430.07      7.51 o 
   4   2  -5     3152.01     3273.41     61.20 o 
   6   2  -5      486.50      464.39     12.97 o 
   8   2  -5      540.94      533.10     15.41 o 
  10   2  -5     1800.86     1851.70     34.50 o 
  12   2  -5       61.10       53.56      6.15 o 
  14   2  -5      288.36      298.65     12.58 o 
   1   3  -5      537.19      485.31      9.82 o 
   3   3  -5     3540.02     3663.62     65.25 o 
   5   3  -5     1165.46     1152.03     17.35 o 
   7   3  -5      953.06      968.58     18.94 o 
   9   3  -5     2486.64     2478.44     41.40 o 
  11   3  -5        8.57        7.46      4.46 o 
  13   3  -5      702.72      749.23     20.85 o 
  15   3  -5      212.25      238.90     15.67 o 
   0   4  -5      381.80      393.71     11.20 o 
   2   4  -5      324.47      325.25      7.93 o 
   4   4  -5       59.81       61.40      3.67 o 
   6   4  -5       88.85       85.75      5.41 o 
   8   4  -5      107.67      108.95      6.52 o 
  10   4  -5       91.72      100.85      7.97 o 
  12   4  -5      146.06      137.22      8.76 o 
  14   4  -5       47.70       48.76      6.27 o 
   1   5  -5     3348.76     3328.96     39.20 o 
   3   5  -5       79.76       72.99      5.14 o 
   5   5  -5     1786.59     1801.89     31.27 o 
   7   5  -5      350.28      349.24     12.34 o 
   9   5  -5      118.79      135.62      7.79 o 
  11   5  -5     1418.52     1475.80     35.16 o 
  13   5  -5      423.45      496.74     26.14 o 
   0   6  -5       86.28       89.84      8.28 o 
   2   6  -5     3029.76     3150.66     40.05 o 
   4   6  -5      356.48      356.99     10.67 o 
   6   6  -5      363.46      354.37     14.81 o 
   8   6  -5      811.09      821.52     23.79 o 
  10   6  -5      113.40      140.56     10.13 o 
  12   6  -5      715.89      738.27     23.90 o 
   1   7  -5      267.19      289.79      9.16 o 
   3   7  -5     1463.83     1441.97     23.06 o 
   5   7  -5      172.06      161.19      7.27 o 
   7   7  -5      276.64      270.00     13.05 o 
   9   7  -5      191.61      185.73     10.99 o 
  11   7  -5      399.26      494.44     18.49 o 
   0   8  -5      115.27      110.66      8.37 o 
   2   8  -5      417.68      422.46     11.48 o 
   4   8  -5        0.24        0.36      2.11 o 
   6   8  -5        2.68        4.39      2.95 o 
   8   8  -5       19.19        8.01      3.77 o 
  10   8  -5       57.27       70.83      7.73 o 
   1   9  -5      189.95      180.29      7.52 o 
   3   9  -5      132.27      122.65      7.61 o 
   5   9  -5      280.17      256.25     10.49 o 
   7   9  -5      456.35      503.45     16.98 o 
   9   9  -5       24.68       19.24      4.07 o 
   0  10  -5     1036.22     1099.68     55.32 o 
   2  10  -5       54.05       52.44      4.82 o 
   4  10  -5      511.44      531.15     14.77 o 
   6  10  -5      298.10      346.53     16.07 o 
   1  11  -5      336.38      377.31     12.04 o 
   3  11  -5      133.23      141.77      8.55 o 
   0   0  -4     4272.36     4314.09     70.27 o 
   2   0  -4     4307.98     4567.98     52.45 o 
   4   0  -4     6194.02     6486.09     78.33 o 
   6   0  -4     1233.46     1273.69     23.96 o 
   8   0  -4      830.24      806.35     23.78 o 
  10   0  -4     2636.70     2516.28     52.90 o 
  12   0  -4     1051.84     1013.80     29.93 o 
  14   0  -4      846.10      794.58     38.93 o 
  16   0  -4      588.55      637.27     46.79 o 
   1   1  -4     1613.06     1609.22     15.93 o 
   3   1  -4      137.55      134.31      3.51 o 
   5   1  -4      551.38      523.38     10.36 o 
   7   1  -4      570.25      511.64     10.85 o 
   9   1  -4      441.36      415.23     11.82 o 
  11   1  -4     1456.52     1406.80     25.57 o 
  13   1  -4       11.03       11.71      3.64 o 
  15   1  -4      205.97      221.07     12.13 o 
  17   1  -4       25.58       21.27      5.36 o 
   0   2  -4     2442.53     2560.09     32.20 o 
   2   2  -4      852.98      838.93     10.52 o 
   4   2  -4     1935.08     2151.97     23.68 o 
   6   2  -4      419.13      389.35      8.71 o 
   8   2  -4      332.44      298.92      9.10 o 
  10   2  -4      349.94      340.29     11.98 o 
  12   2  -4      103.00       93.77      7.83 o 
  14   2  -4       78.09       89.16      7.89 o 
  16   2  -4       22.22       19.88      3.61 o 
   1   3  -4     1175.17     1093.94     12.09 o 
   3   3  -4      683.89      717.31     11.05 o 
   5   3  -4      682.35      727.74     12.09 o 
   7   3  -4      176.70      175.65      6.69 o 
   9   3  -4      526.27      480.45     14.11 o 
  11   3  -4      482.65      495.27     15.16 o 
  13   3  -4      112.28      109.94      7.80 o 
  15   3  -4       66.37       73.95      8.02 o 
   0   4  -4      435.70      429.92      8.99 o 
   2   4  -4     3353.46     3282.56     29.81 o 
   4   4  -4      925.28      966.17     13.81 o 
   6   4  -4      340.95      337.12      8.49 o 
   8   4  -4      737.17      719.15     17.84 o 
  10   4  -4      675.53      707.47     18.39 o 
  12   4  -4      397.43      399.15     14.00 o 
  14   4  -4      203.74      203.93     10.08 o 
  16   4  -4      477.87      557.09     26.62 o 
   1   5  -4      619.31      618.91     12.03 o 
   3   5  -4     1356.63     1359.03     18.23 o 
   5   5  -4     1048.32     1059.62     16.70 o 
   7   5  -4      157.74      164.08      6.70 o 
   9   5  -4      824.57      772.56     18.83 o 
  11   5  -4        5.74        3.90      2.40 o 
  13   5  -4      514.27      512.63     16.51 o 
  15   5  -4       86.35       88.77      8.35 o 
   0   6  -4      245.25      227.52     10.31 o 
   2   6  -4        8.08       10.66      2.15 o 
   4   6  -4      194.26      193.86      7.22 o 
   6   6  -4        7.28       13.66      2.36 o 
   8   6  -4      152.64      155.56      9.41 o 
  10   6  -4       17.85       14.98      3.75 o 
  12   6  -4       13.69       13.51      3.97 o 
  14   6  -4       94.14       93.66      9.07 o 
   1   7  -4      498.42      484.65     11.40 o 
   3   7  -4      949.24      889.45     17.30 o 
   5   7  -4      309.21      297.60      9.53 o 
   7   7  -4      302.40      291.55     13.25 o 
   9   7  -4      283.74      291.58     15.49 o 
  11   7  -4       50.30       48.80      6.66 o 
  13   7  -4      318.63      337.78     15.24 o 
   0   8  -4      493.88      461.69     16.22 o 
   2   8  -4      892.93      866.60     16.53 o 
   4   8  -4      399.02      378.22     11.05 o 
   6   8  -4      602.52      585.34     15.47 o 
   8   8  -4      627.78      655.14     27.37 o 
  10   8  -4      247.26      295.51     16.24 o 
  12   8  -4      509.71      567.47     26.88 o 
   1   9  -4       88.19       90.38      6.20 o 
   3   9  -4      611.01      594.10     14.60 o 
   5   9  -4       33.93       23.88      3.81 o 
   7   9  -4      370.18      394.32     15.82 o 
   9   9  -4       50.37       46.56      8.75 o 
  11   9  -4      166.10      256.96     35.54 o 
   0  10  -4      303.87      308.12     13.71 o 
   2  10  -4      155.90      160.03      7.47 o 
   4  10  -4       18.54        9.78      3.20 o 
   6  10  -4      114.72      119.77      7.76 o 
   8  10  -4       59.59       65.93     14.28 o 
   1  11  -4       62.14       64.77      7.07 o 
   3  11  -4      104.41       99.15      8.19 o 
   5  11  -4       15.83       17.24      5.08 o 
   0  12  -4      621.61      704.49     33.46 o 
   1   1  -3     1795.48     1738.21     15.79 o 
   3   1  -3      128.52      124.70      3.01 o 
   5   1  -3      688.58      728.94     10.83 o 
   7   1  -3      786.80      778.25     13.33 o 
   9   1  -3       23.25       22.14      2.94 o 
  11   1  -3     1203.94     1159.35     23.73 o 
  13   1  -3        7.56        8.52      2.56 o 
  15   1  -3      330.98      293.49     14.01 o 
  17   1  -3       68.33       71.15      7.36 o 
   0   2  -3     5199.30     5651.75     60.86 o 
   2   2  -3       62.19       61.32      2.15 o 
   4   2  -3      524.39      568.78      9.32 o 
   6   2  -3      538.40      563.42     11.05 o 
   8   2  -3      148.57      167.34      7.07 o 
  10   2  -3      415.80      394.82     12.35 o 
  12   2  -3      635.24      610.54     16.80 o 
  14   2  -3      224.51      195.14     10.98 o 
  16   2  -3      143.41      170.15     10.66 o 
   1   3  -3     1912.40     1844.47     17.24 o 
   3   3  -3     1184.37     1313.13     14.85 o 
   5   3  -3     1030.03     1071.33     16.98 o 
   7   3  -3      173.03      191.84      6.20 o 
   9   3  -3      532.24      570.71     16.40 o 
  11   3  -3      401.56      401.59     12.98 o 
  13   3  -3      141.34      124.38      7.99 o 
  15   3  -3      152.57      161.13     10.22 o 
  17   3  -3       76.58       79.71     10.66 o 
   0   4  -3     2023.17     2252.28     29.79 o 
   2   4  -3     2397.56     2642.09     25.47 o 
   4   4  -3      477.71      580.15      9.88 o 
   6   4  -3      316.25      337.35      8.50 o 
   8   4  -3      595.19      597.63     14.70 o 
  10   4  -3      286.07      292.98     10.71 o 
  12   4  -3      343.83      319.67     11.99 o 
  14   4  -3        8.04        5.57      4.16 o 
  16   4  -3       24.91       22.83      3.98 o 
   1   5  -3     1534.45     1750.17     20.38 o 
   3   5  -3      423.45      407.83      7.46 o 
   5   5  -3      467.87      492.31      9.90 o 
   7   5  -3       12.24       11.18      1.85 o 
   9   5  -3      770.91      761.60     21.10 o 
  11   5  -3      354.49      350.95     12.29 o 
  13   5  -3      588.59      607.35     17.70 o 
  15   5  -3        6.08        4.53      4.23 o 
   0   6  -3       79.63       82.19      6.00 o 
   2   6  -3      239.30      225.86      6.64 o 
   4   6  -3      181.49      177.80      6.00 o 
   6   6  -3      664.17      707.24     14.71 o 
   8   6  -3      241.95      243.23     10.74 o 
  10   6  -3       37.71       41.75      4.91 o 
  12   6  -3      219.43      222.60      9.97 o 
  14   6  -3       32.60       33.87      5.02 o 
   1   7  -3      107.96       98.51      4.84 o 
   3   7  -3     1336.72     1264.20     21.91 o 
   5   7  -3      314.49      299.27     10.50 o 
   7   7  -3     1024.18     1055.50     19.87 o 
   9   7  -3      448.02      405.32     15.52 o 
  11   7  -3       20.91       26.46      4.68 o 
  13   7  -3      524.75      521.84     18.82 o 
   0   8  -3      877.76      895.97     26.19 o 
   2   8  -3      458.32      456.31     11.53 o 
   4   8  -3      391.58      446.92     12.32 o 
   6   8  -3       84.29       88.46      6.88 o 
   8   8  -3       30.39       32.70      5.22 o 
  10   8  -3       32.98       29.57      8.23 o 
  12   8  -3       49.29       35.42     10.45 o 
   1   9  -3       61.21       52.16      4.66 o 
   3   9  -3      760.21      687.85     16.18 o 
   5   9  -3      104.70      100.53      7.04 o 
   7   9  -3      517.22      490.73     17.02 o 
   9   9  -3      146.10      121.12     11.09 o 
  11   9  -3      130.58      185.51     15.77 o 
   0  10  -3      122.08      116.81     11.28 o 
   2  10  -3      216.11      224.11     10.32 o 
   4  10  -3       75.02       82.36      9.22 o 
   6  10  -3      177.68      201.08     17.85 o 
   8  10  -3       29.74       42.95      7.19 o 
  10  10  -3      148.31      169.66     22.15 o 
   1  11  -3      136.91      151.83     14.28 o 
   3  11  -3      432.88      446.36     19.08 o 
   5  11  -3      101.64      103.09     11.05 o 
   7  11  -3      222.18      235.86     17.42 o 
   0  12  -3       46.05       41.85      6.54 o 
   2  12  -3       83.71       74.80      7.41 o 
   4  12  -3       16.55       16.26      4.06 o 
   0   0  -2    37066.89    34739.89    486.13 o 
   2   0  -2     4082.73     4040.22     40.52 o 
   4   0  -2     1872.68     1822.22     27.55 o 
   6   0  -2      960.31      948.62     21.57 o 
   8   0  -2     1328.43     1423.65     30.63 o 
  10   0  -2     1246.97     1229.85     28.97 o 
  12   0  -2     1217.39     1195.75     30.02 o 
  14   0  -2      805.25      791.67     32.28 o 
  16   0  -2      202.41      211.86     16.51 o 
  18   0  -2      173.66      167.01     16.61 o 
   1   1  -2     2565.53     2256.28     17.66 o 
   3   1  -2      369.38      437.85      6.45 o 
   5   1  -2      839.86      872.69     12.40 o 
   7   1  -2     1407.60     1432.66     21.22 o 
   9   1  -2      120.37      124.01      5.94 o 
  11   1  -2     1473.99     1436.29     40.25 o 
  13   1  -2      318.20      293.08     12.90 o 
  15   1  -2      334.98      333.27     15.42 o 
  17   1  -2       12.47       11.03      2.97 o 
   0   2  -2     9468.16     9743.83     98.80 o 
   2   2  -2    11467.86    11605.89     91.02 o 
   4   2  -2     1093.90     1239.06     17.13 o 
   6   2  -2      921.43      946.78     14.66 o 
   8   2  -2      824.20      826.89     16.64 o 
  10   2  -2      232.69      207.97      8.16 o 
  12   2  -2      546.89      500.49     14.27 o 
  14   2  -2       19.63       19.06      3.91 o 
  16   2  -2       13.07        5.52      2.69 o 
  18   2  -2       29.88       18.44      4.11 o 
   1   3  -2     2524.06     2608.72     22.23 o 
   3   3  -2      302.16      308.17      5.80 o 
   5   3  -2     1175.64     1258.90     17.97 o 
   7   3  -2       11.54       13.85      1.81 o 
   9   3  -2      317.83      309.34      9.87 o 
  11   3  -2       19.01       20.04      3.34 o 
  13   3  -2      719.38      698.08     20.50 o 
  15   3  -2      153.46      143.56      9.87 o 
  17   3  -2       67.54       58.16      6.86 o 
   0   4  -2     2509.07     2656.54     34.61 o 
   2   4  -2     1940.14     1952.86     20.19 o 
   4   4  -2     3069.45     3398.78     36.43 o 
   6   4  -2     1974.66     2006.52     26.55 o 
   8   4  -2     1275.30     1314.06     20.47 o 
  10   4  -2      830.05      833.05     18.45 o 
  12   4  -2      649.96      656.86     17.13 o 
  14   4  -2      366.22      396.23     15.53 o 
  16   4  -2      330.96      336.32     15.05 o 
   1   5  -2       34.15       40.03      2.33 o 
   3   5  -2      350.67      363.73      6.88 o 
   5   5  -2      271.65      279.95      6.74 o 
   7   5  -2      365.85      352.34      8.75 o 
   9   5  -2      556.17      504.34     13.45 o 
  11   5  -2       55.50       49.49      5.21 o 
  13   5  -2      503.37      462.96     16.59 o 
  15   5  -2       66.72       72.23     10.88 o 
   0   6  -2      339.93      363.60     14.06 o 
   2   6  -2      200.48      209.54      5.75 o 
   4   6  -2      237.28      230.60      5.93 o 
   6   6  -2      277.33      318.77      7.73 o 
   8   6  -2      239.62      240.25      7.54 o 
  10   6  -2      163.05      174.72      7.97 o 
  12   6  -2       56.81       48.43      5.37 o 
  14   6  -2      112.14      101.49      9.01 o 
  16   6  -2      172.04      210.31     13.09 o 
   1   7  -2      158.48      160.19      5.68 o 
   3   7  -2      309.35      290.46      8.47 o 
   5   7  -2       69.37       73.36      4.32 o 
   7   7  -2      233.62      256.22      8.18 o 
   9   7  -2      432.69      422.78     14.52 o 
  11   7  -2      134.35      108.72      8.61 o 
  13   7  -2      130.02      119.43     14.23 o 
  15   7  -2       41.49       36.12      7.98 o 
   0   8  -2      627.37      576.71     18.40 o 
   2   8  -2      898.42      875.54     16.80 o 
   4   8  -2      783.78      758.31     17.32 o 
   6   8  -2      749.56      756.20     17.52 o 
   8   8  -2      756.15      724.90     17.28 o 
  10   8  -2      310.59      317.69     15.23 o 
  12   8  -2      367.16      404.84     18.06 o 
  14   8  -2      142.84      160.48     17.86 o 
   1   9  -2       70.78       67.92      4.94 o 
   3   9  -2     1063.81     1069.25     25.15 o 
   5   9  -2      118.80       96.93      7.69 o 
   7   9  -2     1093.68     1131.86     37.90 o 
   9   9  -2       81.62      125.02     16.79 o 
  11   9  -2      111.04      172.16     21.07 o 
   0  10  -2      263.57      224.31     22.50 o 
   2  10  -2      114.60      102.12     15.90 o 
   4  10  -2       44.90       50.90      7.04 o 
   6  10  -2      202.24      191.90     12.00 o 
   8  10  -2       82.82       80.93     14.11 o 
  10  10  -2       91.64       83.58     17.15 o 
   1  11  -2       28.01       28.20      5.72 o 
   3  11  -2      238.03      247.40     13.96 o 
   5  11  -2      465.19      494.04     20.40 o 
   7  11  -2      147.30      138.21     12.60 o 
   9  11  -2        0.63       16.07      7.14 o 
   0  12  -2      278.28      307.39     19.68 o 
   2  12  -2      231.83      256.76     25.94 o 
   4  12  -2      211.09      187.42     12.59 o 
   6  12  -2      457.04      461.90     24.46 o 
   1   1  -1     8054.46     8102.84     63.25 o 
   3   1  -1     7764.33     7701.73     78.31 o 
   5   1  -1     3080.51     3110.96     40.63 o 
   7   1  -1     2403.15     2471.73     33.65 o 
   9   1  -1      702.54      670.73     14.21 o 
  11   1  -1     2454.26     2497.87     46.54 o 
  13   1  -1      182.45      194.35     10.12 o 
  15   1  -1      844.00      864.06     28.04 o 
  17   1  -1      273.95      329.23     14.85 o 
   0   2  -1    28941.81    29158.20    624.37 o 
   2   2  -1     4237.15     4324.02     48.60 o 
   4   2  -1     1868.49     1919.45     23.23 o 
   6   2  -1     3317.69     3331.52     38.27 o 
   8   2  -1      928.41     1057.38     17.42 o 
  10   2  -1      890.08      858.20     20.36 o 
  12   2  -1     1325.45     1334.33     28.87 o 
  14   2  -1      401.52      378.68     14.76 o 
  16   2  -1      117.44      124.01     10.51 o 
  18   2  -1      179.39      202.90     13.23 o 
   1   3  -1     6119.44     6162.62     51.96 o 
   3   3  -1     1199.74     1192.38     14.51 o 
   5   3  -1     3037.58     3099.56     33.02 o 
   7   3  -1      603.62      620.79     11.09 o 
   9   3  -1      844.70      863.43     14.62 o 
  11   3  -1      561.36      541.67     17.23 o 
  13   3  -1     1307.65     1201.20     28.11 o 
  15   3  -1      248.19      256.20     12.34 o 
  17   3  -1      147.87      148.51      9.58 o 
   0   4  -1     3113.63     3318.69     44.97 o 
   2   4  -1     1125.47     1223.76     14.00 o 
   4   4  -1      257.90      283.37      5.91 o 
   6   4  -1      118.96      123.92      4.04 o 
   8   4  -1      139.90      132.69      4.83 o 
  10   4  -1      174.06      157.64      6.86 o 
  12   4  -1      652.72      619.79     18.07 o 
  14   4  -1        2.37        5.77      2.66 o 
  16   4  -1       68.83       79.11      9.33 o 
   1   5  -1     1590.05     1730.46     18.91 o 
   3   5  -1     1485.14     1487.05     18.50 o 
   5   5  -1     2637.36     2659.74     33.25 o 
   7   5  -1      486.49      492.86      9.60 o 
   9   5  -1     1611.00     1648.63     24.35 o 
  11   5  -1       80.16       98.06      6.42 o 
  13   5  -1      931.68      912.22     25.37 o 
  15   5  -1      438.69      466.70     17.75 o 
  17   5  -1      126.84      141.43     11.23 o 
   0   6  -1     1609.67     1937.52     30.24 o 
   2   6  -1     2705.80     2744.81     30.85 o 
   4   6  -1      565.77      551.94      9.76 o 
   6   6  -1     2123.01     2354.34     37.26 o 
   8   6  -1     1670.99     1670.10     22.68 o 
  10   6  -1      121.54      112.08      6.22 o 
  12   6  -1      451.11      443.24     15.38 o 
  14   6  -1       37.20       34.45      6.29 o 
  16   6  -1      256.62      274.05     17.11 o 
   1   7  -1      879.21      889.44     19.46 o 
   3   7  -1     1329.08     1353.29     25.12 o 
   5   7  -1     1169.30     1224.41     17.66 o 
   7   7  -1     3998.42     4063.95     45.04 o 
   9   7  -1      230.76      238.11      8.66 o 
  11   7  -1      545.65      552.42     16.89 o 
  13   7  -1      424.85      448.00     18.55 o 
  15   7  -1       42.66       42.89      6.25 o 
   0   8  -1      549.52      544.75     34.65 o 
   2   8  -1      191.58      200.70      7.22 o 
   4   8  -1      143.33      164.22      8.08 o 
   6   8  -1      100.59      107.54      5.84 o 
   8   8  -1       23.02       23.29      3.98 o 
  10   8  -1       16.83       15.98      5.39 o 
  12   8  -1      100.63      114.66     15.36 o 
  14   8  -1       54.33       57.51     12.14 o 
   1   9  -1      525.71      466.31     21.97 o 
   3   9  -1     1768.99     1771.15     40.54 o 
   5   9  -1       41.52       33.58      5.62 o 
   7   9  -1      485.26      468.32     22.05 o 
   9   9  -1      837.90      863.86     45.72 o 
  11   9  -1      183.07      208.39     29.83 o 
  13   9  -1      439.81      472.20     35.00 o 
   0  10  -1      305.75      340.40     26.79 o 
   2  10  -1      385.98      380.45     20.44 o 
   4  10  -1      713.41      715.22     23.91 o 
   6  10  -1      654.20      704.05     23.67 o 
   8  10  -1      425.26      396.12     21.25 o 
  10  10  -1      238.14      260.03     26.43 o 
   1  11  -1      391.58      381.79     36.25 o 
   3  11  -1      205.53      220.21     12.97 o 
   5  11  -1      463.52      458.17     19.33 o 
   7  11  -1      160.73      144.44     12.75 o 
   9  11  -1      160.08      167.88     20.72 o 
   0  12  -1       60.22       56.44     11.79 o 
   2  12  -1       34.72       48.05      7.07 o 
   4  12  -1      177.70      176.34     12.01 o 
   6  12  -1       56.33       44.67      7.64 o 
   1  13  -1       90.09       89.03      9.62 o 
   2   0   0        7.52       -3.09      3.09 o 
   4   0   0    17498.12    18110.36    255.03 o 
   6   0   0    16669.08    17033.50    294.28 o 
   8   0   0      145.99       87.06      4.60 o 
  10   0   0     6487.51     6793.36    182.88 o 
  12   0   0     4552.47     4791.10    101.50 o 
  14   0   0     2565.64     2537.14     65.63 o 
  16   0   0      320.84      354.15     44.83 o 
  18   0   0      824.58      913.92     38.23 o 
   1   1   0     6304.62     6389.64     64.58 o 
   3   1   0      933.08      907.54     11.43 o 
   5   1   0      283.54      267.05      5.44 o 
   7   1   0      353.98      445.67      9.56 o 
   9   1   0     1364.37     1311.22     19.22 o 
  11   1   0      435.72      411.08     13.26 o 
  13   1   0     1656.13     1518.01     31.68 o 
  15   1   0       41.19       39.87      5.41 o 
  17   1   0      104.38      113.47     11.19 o 
   0   2   0        0.56        5.71      1.96 o 
   2   2   0      594.45      576.25      8.01 o 
   4   2   0     2382.57     2352.58     29.48 o 
   6   2   0     3444.75     3521.63     43.58 o 
   8   2   0     1015.30     1056.54     17.34 o 
  10   2   0      332.52      348.76      8.30 o 
  12   2   0      135.07      122.28      7.62 o 
  14   2   0      122.15      123.06      8.16 o 
  16   2   0        7.35        9.61      3.38 o 
  18   2   0       71.29       68.97      7.01 o 
   1   3   0      318.17      311.56      5.40 o 
   3   3   0      691.21      656.77      9.77 o 
   5   3   0     2307.50     2453.60     28.86 o 
   7   3   0     1340.45     1393.90     19.42 o 
   9   3   0      123.41      111.10      4.36 o 
  11   3   0     1039.46      998.86     28.25 o 
  13   3   0      693.82      681.39     19.49 o 
  15   3   0      930.81      907.76     24.73 o 
  17   3   0       77.12      118.28      8.99 o 
   0   4   0        0.14        0.33      1.19 o 
   2   4   0     5847.54     5851.56     62.48 o 
   4   4   0       75.00       59.05      2.86 o 
   6   4   0     7061.35     7597.07     80.93 o 
   8   4   0      986.78      929.08     15.31 o 
  10   4   0      158.13      166.34      5.78 o 
  12   4   0     1502.50     1512.15     31.10 o 
  14   4   0       15.89        4.71      2.73 o 
  16   4   0      481.46      509.29     18.35 o 
   1   5   0     1888.23     1768.57     20.16 o 
   3   5   0     1222.75     1126.18     16.18 o 
   5   5   0      724.35      690.33     11.79 o 
   7   5   0     3511.47     3645.62     52.71 o 
   9   5   0      159.45      162.14      5.79 o 
  11   5   0      454.60      448.94     14.23 o 
  13   5   0      839.32      793.63     21.60 o 
  15   5   0       16.22       17.48      4.77 o 
  17   5   0      219.17      211.85     13.20 o 
   0   6   0      126.14      124.76      5.65 o 
   2   6   0      308.28      321.84      7.25 o 
   4   6   0      123.97      121.67      4.37 o 
   6   6   0      342.17      373.98      8.59 o 
   8   6   0        2.66        1.72      2.26 o 
  10   6   0      133.83      119.95      5.90 o 
  12   6   0      111.75      104.96      8.59 o 
  14   6   0        0.01        0.95      2.61 o 
  16   6   0       61.68       42.58      5.48 o 
   1   7   0      459.62      410.40      8.43 o 
   3   7   0     1679.75     1654.42     34.02 o 
   5   7   0     1646.40     1650.01     26.08 o 
   7   7   0        5.52       -1.64      2.95 o 
   9   7   0     2298.16     2334.83     35.74 o 
  11   7   0       19.83       16.93      3.38 o 
  13   7   0      113.95      139.17     14.03 o 
  15   7   0      250.80      297.58     18.78 o 
   0   8   0      261.58      221.81     19.29 o 
   2   8   0     2967.38     3227.88    100.02 o 
   4   8   0     3448.03     3606.19     83.93 o 
   6   8   0      836.03      789.87     19.00 o 
   8   8   0     4230.23     4155.84     63.66 o 
  10   8   0      425.85      417.54     14.08 o 
  12   8   0      440.18      485.02     23.28 o 
  14   8   0      900.10     1078.68     39.48 o 
   1   9   0       85.08       94.25     10.21 o 
   3   9   0        2.46       -0.56      6.79 o 
   5   9   0      453.01      448.90     16.97 o 
   7   9   0      707.37      686.35     21.76 o 
   9   9   0       16.46       23.47      4.94 o 
  11   9   0      109.11       86.08     16.07 o 
  13   9   0        7.14        0.00      5.36 o 
   0  10   0      105.92       63.22     13.57 o 
   2  10   0      128.64      105.31     11.19 o 
   4  10   0       50.35       42.85      6.25 o 
   6  10   0       12.09        7.86      4.29 o 
   8  10   0        9.67        3.30      8.04 o 
  10  10   0        0.13        0.00      7.50 o 
  12  10   0      116.54      140.73     16.07 o 
   1  11   0       27.32       18.22      6.06 o 
   3  11   0      767.52      700.43     30.05 o 
   5  11   0      651.38      678.31     41.08 o 
   7  11   0       80.48       88.27     11.32 o 
   9  11   0        1.99        0.58      3.95 o 
   0  12   0      488.89      464.34     34.65 o 
   2  12   0      803.37      820.82     47.86 o 
   4  12   0      710.29      667.23     42.15 o 
   6  12   0        0.73        3.68      4.02 o 
   1  13   0      633.41      589.72     40.72 o 
   1   1   1     8045.03     8093.22     91.87 o 
   3   1   1     7724.02     7571.01     96.94 o 
   5   1   1     3081.85     3093.03     42.01 o 
   7   1   1     2406.43     2442.01     35.57 o 
   9   1   1      696.07      683.38     15.60 o 
  11   1   1     2453.95     2554.48     37.34 o 
  13   1   1      180.44      180.98      9.27 o 
  15   1   1      842.42      839.97     23.30 o 
  17   1   1      272.39      326.21     14.36 o 
   0   2   1    28861.25    29825.90    722.95 o 
   2   2   1     4328.42     4219.53     45.59 o 
   4   2   1     1926.85     1989.61     25.26 o 
   6   2   1     3307.75     3362.15     41.71 o 
   8   2   1      966.58     1106.36     16.40 o 
  10   2   1      902.42      899.28     19.22 o 
  12   2   1     1317.74     1351.48     28.02 o 
  14   2   1      410.84      394.16     17.06 o 
  16   2   1      123.85      131.64      9.40 o 
  18   2   1      180.10      181.02     13.12 o 
   1   3   1     6151.71     6060.48     78.21 o 
   3   3   1     1230.16     1194.45     15.60 o 
   5   3   1     3083.02     3072.30     34.73 o 
   7   3   1      626.42      624.55     12.01 o 
   9   3   1      858.00      845.80     14.57 o 
  11   3   1      576.22      543.99     18.25 o 
  13   3   1     1302.80     1233.29     32.65 o 
  15   3   1      258.65      260.22     13.40 o 
  17   3   1      151.12      141.32     10.00 o 
   0   4   1     3105.29     3280.77     94.30 o 
   2   4   1     1126.58     1220.19     18.28 o 
   4   4   1      256.75      283.44      6.56 o 
   6   4   1      118.67      119.97      4.42 o 
   8   4   1      140.80      127.80      5.13 o 
  10   4   1      172.86      157.70      8.77 o 
  12   4   1      652.21      588.85     17.09 o 
  14   4   1        2.41        4.82      3.56 o 
  16   4   1       68.36       70.42      9.36 o 
   1   5   1     1622.46     1785.83     27.00 o 
   3   5   1     1505.03     1502.95     19.69 o 
   5   5   1     2642.42     2667.75     34.80 o 
   7   5   1      501.63      503.08     12.27 o 
   9   5   1     1620.15     1642.69     26.58 o 
  11   5   1       83.50       88.82      6.54 o 
  13   5   1      949.11      913.68     36.87 o 
  15   5   1      436.08      435.08     22.98 o 
  17   5   1      128.60      137.08      9.98 o 
   0   6   1     1653.83     2030.91     46.60 o 
   2   6   1     2689.97     2744.44     40.51 o 
   4   6   1      574.24      545.74     11.95 o 
   6   6   1     2114.30     2379.96     36.11 o 
   8   6   1     1663.41     1657.44     30.05 o 
  10   6   1      132.36      126.88      7.94 o 
  12   6   1      453.15      429.43     17.05 o 
  14   6   1       39.09       40.03      7.75 o 
  16   6   1      257.88      242.43     16.92 o 
   1   7   1      878.31      895.01     19.41 o 
   3   7   1     1342.11     1359.32     39.85 o 
   5   7   1     1160.07     1179.91     28.25 o 
   7   7   1     3985.42     3868.86    113.02 o 
   9   7   1      241.40      251.80     12.08 o 
  11   7   1      538.93      508.51     24.89 o 
  13   7   1      430.28      439.31     22.71 o 
  15   7   1       41.85       29.61      5.23 o 
   0   8   1      552.94      596.00     21.93 o 
   2   8   1      191.22      177.63      9.81 o 
   4   8   1      144.71      157.21      8.11 o 
   6   8   1      100.22       92.89      8.38 o 
   8   8   1       23.79       25.82      4.94 o 
  10   8   1       17.18        8.26      3.25 o 
  12   8   1      101.17      118.83     11.11 o 
  14   8   1       55.11       58.30      8.58 o 
   1   9   1      528.61      495.78     25.90 o 
   3   9   1     1768.49     1794.88     53.80 o 
   5   9   1       44.38       38.18      6.06 o 
   7   9   1      493.62      494.67     18.32 o 
   9   9   1      832.40      894.56     26.58 o 
  11   9   1      186.77      236.22     15.20 o 
  13   9   1      438.64      474.50     23.49 o 
   0  10   1      316.14      280.75     24.65 o 
   2  10   1      398.17      399.96     20.46 o 
   4  10   1      712.10      736.76     29.16 o 
   6  10   1      677.23      683.66     40.01 o 
   8  10   1      425.90      414.39     20.71 o 
  10  10   1      242.07      263.78     13.77 o 
  12  10   1      138.63      133.23     16.07 o 
   1  11   1      389.95      425.60     24.47 o 
   3  11   1      215.29      218.50     15.78 o 
   5  11   1      458.17      484.78     24.11 o 
   7  11   1      165.97      162.12     13.36 o 
   9  11   1      159.84      135.34     15.36 o 
   0  12   1       59.17       64.29     13.57 o 
   2  12   1       34.24       31.90      8.39 o 
   4  12   1      175.42      171.50     26.25 o 
   6  12   1       56.97       57.00     11.25 o 
   1  13   1       91.84       96.84     10.98 o 
   2   0   2     4165.29     4236.61    111.09 o 
   4   0   2     1919.36     1858.45     57.15 o 
   6   0   2      959.02      883.33     35.36 o 
   8   0   2     1372.20     1513.76     52.51 o 
  10   0   2     1253.82     1196.89     34.09 o 
  12   0   2     1190.94     1165.47     35.85 o 
  14   0   2      805.09      788.82     30.28 o 
  16   0   2      212.75      225.16     16.29 o 
  18   0   2      169.71      159.57     13.93 o 
   1   1   2     2542.65     2258.86     66.08 o 
   3   1   2      375.86      445.72     10.92 o 
   5   1   2      864.52      935.01     17.83 o 
   7   1   2     1438.55     1475.85     29.04 o 
   9   1   2      120.01      120.60      7.05 o 
  11   1   2     1478.16     1466.99     25.49 o 
  13   1   2      305.57      277.40     11.59 o 
  15   1   2      340.61      327.66     13.48 o 
  17   1   2       12.88       11.51      3.92 o 
   0   2   2     9463.39     9557.63    251.10 o 
   2   2   2    11468.60    11375.38    132.20 o 
   4   2   2     1094.99     1249.79     20.80 o 
   6   2   2      923.00      943.82     15.35 o 
   8   2   2      824.89      823.06     14.62 o 
  10   2   2      232.54      206.44      8.47 o 
  12   2   2      546.89      526.10     13.78 o 
  14   2   2       19.64       13.67      3.87 o 
  16   2   2       13.07       16.44      3.36 o 
  18   2   2       30.00       35.82      4.38 o 
   1   3   2     2566.99     2617.69     55.55 o 
   3   3   2      287.71      281.55      5.84 o 
   5   3   2     1179.18     1241.44     18.72 o 
   7   3   2        9.06        7.16      1.44 o 
   9   3   2      321.40      338.48     10.53 o 
  11   3   2       19.64       18.49      3.92 o 
  13   3   2      736.14      693.78     22.06 o 
  15   3   2      149.19      135.70      8.58 o 
  17   3   2       67.11       55.04      7.25 o 
   0   4   2     2551.54     2711.06     82.15 o 
   2   4   2     1977.34     1959.06     35.64 o 
   4   4   2     3126.69     3265.38     42.69 o 
   6   4   2     1954.48     1971.41     28.04 o 
   8   4   2     1296.11     1273.86     21.10 o 
  10   4   2      855.50      874.22     19.62 o 
  12   4   2      650.90      661.36     16.14 o 
  14   4   2      379.74      392.21     18.85 o 
  16   4   2      336.40      363.74     17.09 o 
   1   5   2       31.01       39.75      4.80 o 
   3   5   2      368.56      374.88      8.81 o 
   5   5   2      269.12      264.89      7.86 o 
   7   5   2      350.99      334.13     10.21 o 
   9   5   2      569.58      532.67     14.09 o 
  11   5   2       50.37       38.12      5.80 o 
  13   5   2      503.70      499.16     21.09 o 
  15   5   2       69.95       57.62      7.10 o 
   0   6   2      339.26      349.03     16.00 o 
   2   6   2      198.42      217.72     10.10 o 
   4   6   2      236.38      253.04      9.76 o 
   6   6   2      274.94      296.36     12.33 o 
   8   6   2      240.54      232.11     11.04 o 
  10   6   2      161.29      147.84     12.86 o 
  12   6   2       56.10       40.72     11.79 o 
  14   6   2      112.75       95.73     11.65 o 
  16   6   2      170.89      179.59     14.52 o 
   1   7   2      166.04      171.76      9.39 o 
   3   7   2      305.50      283.90     10.99 o 
   5   7   2       65.47       60.51      6.25 o 
   7   7   2      243.24      227.62     14.92 o 
   9   7   2      423.03      386.88     15.81 o 
  11   7   2      138.82      107.97     11.24 o 
  13   7   2      134.59      124.17     12.60 o 
  15   7   2       38.94       31.56      5.49 o 
   0   8   2      649.24      665.26     39.11 o 
   2   8   2      901.49      855.98     37.42 o 
   4   8   2      773.68      723.25     31.35 o 
   6   8   2      758.81      739.71     22.94 o 
   8   8   2      746.62      698.23     26.76 o 
  10   8   2      313.70      314.71     18.28 o 
  12   8   2      375.66      344.33     29.29 o 
  14   8   2      141.12      148.58     27.50 o 
   1   9   2       74.92       75.20      6.50 o 
   3   9   2     1080.39     1055.14     25.78 o 
   5   9   2      110.08       96.86      8.65 o 
   7   9   2     1090.46     1137.82     31.07 o 
   9   9   2       88.07       92.40      9.45 o 
  11   9   2      113.41      104.90     25.00 o 
  13   9   2       99.27       93.93      9.60 o 
   0  10   2      265.89      264.68     23.57 o 
   2  10   2      115.71      107.36     12.66 o 
   4  10   2       44.01       34.07      5.99 o 
   6  10   2      202.41      216.15     12.14 o 
   8  10   2       81.65       74.71      9.11 o 
  10  10   2       92.14      108.86     11.39 o 
   1  11   2       29.39       30.99      6.97 o 
   3  11   2      235.13      196.75     15.03 o 
   5  11   2      474.09      473.69     24.10 o 
   7  11   2      150.96      151.29     13.02 o 
   9  11   2        0.99       -2.50      5.89 o 
   0  12   2      286.23      308.25     27.15 o 
   2  12   2      230.21      222.97     21.79 o 
   4  12   2      212.54      164.04     23.57 o 
   6  12   2      473.06      475.30     24.62 o 
   1   1   3     1796.08     1742.47     86.80 o 
   3   1   3      120.38      112.63      5.39 o 
   5   1   3      686.13      682.88     19.33 o 
   7   1   3      793.45      805.84     20.96 o 
   9   1   3       20.76       16.18      5.72 o 
  11   1   3     1196.70     1180.07     28.89 o 
  13   1   3        9.45        3.19      2.21 o 
  15   1   3      328.68      326.91     13.43 o 
  17   1   3       66.61       62.44      6.75 o 
   0   2   3     5106.55     5525.70    156.81 o 
   2   2   3       56.54       51.72      3.64 o 
   4   2   3      543.47      575.51     13.25 o 
   6   2   3      511.28      545.53     12.86 o 
   8   2   3      154.89      167.10      7.30 o 
  10   2   3      420.57      429.84     13.05 o 
  12   2   3      611.22      589.58     17.18 o 
  14   2   3      220.86      219.79     10.62 o 
  16   2   3      150.12      168.45      9.65 o 
   1   3   3     1882.39     1794.98     44.55 o 
   3   3   3     1216.33     1289.96     21.44 o 
   5   3   3     1028.68     1061.47     20.33 o 
   7   3   3      183.74      206.54      6.41 o 
   9   3   3      545.76      546.55     14.64 o 
  11   3   3      391.59      397.09     13.07 o 
  13   3   3      137.78      120.35      7.61 o 
  15   3   3      155.73      196.81     20.36 o 
  17   3   3       77.31       78.96     10.68 o 
   0   4   3     2020.83     2292.07     75.72 o 
   2   4   3     2397.61     2572.71     40.06 o 
   4   4   3      479.37      553.40     10.22 o 
   6   4   3      318.18      313.82      8.04 o 
   8   4   3      595.60      591.39     13.49 o 
  10   4   3      285.78      298.28     24.24 o 
  12   4   3      343.28      319.65     23.58 o 
  14   4   3        7.97        6.17      2.93 o 
  16   4   3       25.07       27.15      4.68 o 
   1   5   3     1561.90     1761.50     37.48 o 
   3   5   3      408.49      373.30     12.61 o 
   5   5   3      468.29      452.98     14.17 o 
   7   5   3       11.31       10.75      3.14 o 
   9   5   3      761.19      697.21     28.28 o 
  11   5   3      365.40      337.09     19.18 o 
  15   5   3        5.00        2.76      3.40 o 
   0   6   3       87.99      122.16     13.22 o 
   2   6   3      249.73      224.70     11.18 o 
   4   6   3      172.08      152.38      8.53 o 
   6   6   3      639.69      665.47     26.69 o 
   8   6   3      234.64      226.55     11.35 o 
  10   6   3       41.18       40.35     14.47 o 
  12   6   3      222.51      227.00     16.07 o 
  14   6   3       37.13       35.08      9.11 o 
   1   7   3      107.82       96.66      8.68 o 
   3   7   3     1341.93     1224.44     33.38 o 
   5   7   3      300.64      287.66     12.33 o 
   7   7   3     1008.67     1043.16     43.40 o 
   9   7   3      451.86      365.90     20.58 o 
  11   7   3       23.53       27.79      7.95 o 
  13   7   3      522.35      483.63     36.08 o 
   0   8   3      877.31      901.79     32.58 o 
   2   8   3      460.95      485.68     20.48 o 
   4   8   3      390.03      422.73     15.56 o 
   6   8   3       82.79       72.75      7.91 o 
   8   8   3       30.23       21.55      7.13 o 
  10   8   3       32.74       22.79      6.18 o 
  12   8   3       50.27       36.17     17.68 o 
   1   9   3       58.73       51.32      6.15 o 
   3   9   3      750.27      685.16     23.89 o 
   5   9   3      109.10      107.15      8.95 o 
   7   9   3      519.68      489.85     19.29 o 
   9   9   3      140.43      127.28     11.86 o 
  11   9   3      129.20      144.43     19.82 o 
   0  10   3      126.59      123.78     13.04 o 
   2  10   3      206.81      204.10     11.31 o 
   4  10   3       68.47       72.16      7.75 o 
   6  10   3      185.11      209.11     23.57 o 
   8  10   3       27.78       20.04      4.60 o 
  10  10   3      140.32      135.07     11.73 o 
   1  11   3      139.38      173.74     13.50 o 
   3  11   3      436.26      451.61     20.03 o 
   5  11   3      107.21      118.22     18.52 o 
   7  11   3      221.72      209.85     18.48 o 
   0  12   3       46.73       48.93     11.79 o 
   2  12   3       83.61       56.38      8.07 o 
   4  12   3       16.80       14.19      5.22 o 
   2   0   4     4228.73     4640.94    138.23 o 
   4   0   4     6209.47     6355.44    179.31 o 
   6   0   4     1213.36     1135.05     30.86 o 
   8   0   4      821.73      810.46     38.22 o 
  10   0   4     2636.83     2724.27     89.30 o 
  12   0   4     1021.14     1008.34     34.22 o 
  14   0   4      836.75      808.95     31.06 o 
  16   0   4      592.39      621.40     28.15 o 
   1   1   4     1576.46     1600.07     51.44 o 
   3   1   4      139.81      134.12      6.64 o 
   5   1   4      549.18      550.45     15.58 o 
   7   1   4      565.34      527.38     28.93 o 
   9   1   4      453.45      431.65     18.75 o 
  11   1   4     1430.83     1450.52     33.94 o 
  13   1   4       11.92       13.17      3.22 o 
  15   1   4      200.59      202.92     10.60 o 
  17   1   4       25.60       27.05      4.21 o 
   0   2   4     2443.44     2518.88     57.70 o 
   2   2   4      851.82      863.05     23.24 o 
   4   2   4     1938.09     2118.41     33.11 o 
   6   2   4      419.74      386.69     15.05 o 
   8   2   4      332.82      293.96     12.66 o 
  10   2   4      350.45      372.14     12.77 o 
  12   2   4      102.75       99.26      7.49 o 
  14   2   4       78.19       75.71      7.39 o 
  16   2   4       22.35       16.52      4.78 o 
   1   3   4     1182.38     1097.32     33.18 o 
   3   3   4      666.99      694.80     15.32 o 
   5   3   4      668.34      679.92     16.39 o 
   7   3   4      170.83      159.49      8.92 o 
   9   3   4      510.31      460.64     13.90 o 
  11   3   4      490.32      475.75     18.85 o 
  13   3   4      108.90      110.92     14.27 o 
  15   3   4       67.43       66.19      7.84 o 
   0   4   4      413.73      403.27     26.43 o 
   2   4   4     3383.79     3227.25     46.36 o 
   4   4   4      919.55      901.17     22.45 o 
   6   4   4      329.52      329.19     14.44 o 
   8   4   4      736.74      706.82     27.01 o 
  10   4   4      683.57      740.71     22.91 o 
  12   4   4      397.43      426.05     17.43 o 
  14   4   4      206.56      207.53     22.15 o 
  16   4   4      481.58      537.21     38.58 o 
   1   5   4      600.52      625.59     24.35 o 
   3   5   4     1369.59     1331.29     31.76 o 
   5   5   4     1022.10     1018.24     24.78 o 
   7   5   4      153.41      144.97      8.96 o 
   9   5   4      820.27      746.75     35.54 o 
  11   5   4        4.17        2.79      3.83 o 
  13   5   4      506.85      508.99     35.00 o 
  15   5   4       89.75       60.48      9.41 o 
   0   6   4      243.67      253.60     21.79 o 
   2   6   4        8.42        3.38      3.34 o 
   4   6   4      192.69      199.31     10.38 o 
   6   6   4        7.50       13.04      3.96 o 
   8   6   4      151.81      147.94     13.50 o 
  10   6   4       17.70       11.24      5.39 o 
  12   6   4       13.36       15.59      4.98 o 
  14   6   4       93.71       83.22     15.72 o 
   1   7   4      498.63      497.60     19.33 o 
   3   7   4      930.02      871.22     23.81 o 
   5   7   4      309.68      285.00     13.01 o 
   7   7   4      295.48      299.31     14.52 o 
   9   7   4      275.13      277.52     18.43 o 
  11   7   4       50.16       32.05      6.93 o 
  13   7   4      318.38      338.19     22.68 o 
   0   8   4      492.91      452.03     23.34 o 
   2   8   4      887.05      884.53     24.80 o 
   4   8   4      389.44      362.41     15.06 o 
   6   8   4      587.06      589.38     19.74 o 
   8   8   4      626.27      595.90     28.79 o 
  10   8   4      237.15      243.96     24.65 o 
  12   8   4      510.84      494.90     25.87 o 
   1   9   4       93.64       86.41      8.40 o 
   3   9   4      605.71      579.06     19.76 o 
   5   9   4       36.52       20.90      4.60 o 
   7   9   4      358.62      339.36     16.53 o 
   9   9   4       53.67       54.55      8.69 o 
  11   9   4      168.29      209.90     15.24 o 
   0  10   4      304.36      320.48     22.68 o 
   2  10   4      158.15      158.28      9.01 o 
   4  10   4       19.21       23.06      4.70 o 
   6  10   4      113.27      133.50     14.69 o 
   8  10   4       60.81       64.04     17.50 o 
   1  11   4       58.62       66.86      8.65 o 
   3  11   4      102.54       76.09     10.41 o 
   5  11   4       17.04       14.67      4.43 o 
   0  12   4      624.28      767.60     46.43 o 
   1   1   5     1040.53     1053.12     34.00 o 
   3   1   5      455.57      440.22     13.95 o 
   5   1   5      539.65      557.96     17.49 o 
   7   1   5     1099.63     1100.03     34.25 o 
   9   1   5       83.45       81.15     10.06 o 
  11   1   5      550.12      580.40     24.83 o 
  13   1   5       98.32      106.22      9.40 o 
  15   1   5      199.60      223.29     11.04 o 
   0   2   5      827.34      799.49     27.04 o 
   2   2   5      464.61      424.45     16.54 o 
   4   2   5     3150.63     3323.43     53.46 o 
   6   2   5      482.98      468.95     15.51 o 
   8   2   5      539.16      532.07     19.11 o 
  10   2   5     1797.02     1867.01     43.06 o 
  12   2   5       54.30       50.82      7.19 o 
  14   2   5      285.36      252.82     18.67 o 
   1   3   5      535.70      502.98     21.90 o 
   3   3   5     3556.76     3659.50     58.60 o 
   5   3   5     1173.37     1146.37     27.84 o 
   7   3   5      961.53      969.19     36.60 o 
   9   3   5     2497.74     2524.73     68.80 o 
  11   3   5        7.65        6.63      5.00 o 
  13   3   5      703.62      722.21     24.88 o 
  15   3   5      215.16      215.38     23.22 o 
   0   4   5      380.94      413.27     28.93 o 
   2   4   5      323.22      314.35     13.02 o 
   4   4   5       60.50       69.72      8.99 o 
   6   4   5       88.53       89.82      9.13 o 
   8   4   5      107.45      106.41     13.98 o 
  10   4   5       91.65       97.09     13.13 o 
  12   4   5      145.58      157.30     14.40 o 
  14   4   5       47.51       41.08     13.57 o 
   1   5   5     3358.15     3388.17     79.92 o 
   3   5   5       86.49       74.30      7.85 o 
   5   5   5     1785.28     1634.44     36.33 o 
   7   5   5      352.07      304.91     20.20 o 
   9   5   5      117.82      118.74     14.99 o 
  11   5   5     1426.61     1447.49     54.65 o 
  13   5   5      424.74      504.18     42.68 o 
   0   6   5       76.24       64.29     13.93 o 
   2   6   5     3022.97     3003.64     59.08 o 
   4   6   5      337.98      306.69     19.11 o 
   6   6   5      346.63      350.82     17.12 o 
   8   6   5      799.14      763.27     33.97 o 
  10   6   5      107.52      130.30     14.13 o 
  12   6   5      712.93      759.73     34.07 o 
   1   7   5      267.30      273.09     14.98 o 
   3   7   5     1462.16     1448.61     34.29 o 
   5   7   5      162.59      147.01      9.94 o 
   7   7   5      271.00      249.79     18.42 o 
   9   7   5      187.56      171.56     17.86 o 
  11   7   5      401.22      428.45     33.22 o 
   0   8   5      114.88      101.64     13.07 o 
   2   8   5      420.72      418.60     16.85 o 
   4   8   5        0.30        3.76      3.32 o 
   6   8   5        2.57        9.74      4.07 o 
   8   8   5       19.67       24.37      6.15 o 
  10   8   5       57.98       63.03     10.54 o 
   1   9   5      188.12      175.07     10.57 o 
   3   9   5      127.88      113.27     12.37 o 
   5   9   5      282.65      280.33     13.87 o 
   7   9   5      455.49      473.63     26.39 o 
   9   9   5       24.13       27.87      9.64 o 
   0  10   5     1037.14     1105.41     42.40 o 
   2  10   5       51.26       49.98      5.80 o 
   4  10   5      513.37      484.67     19.20 o 
   6  10   5      300.07      351.51     17.23 o 
   1  11   5      337.83      375.62     20.89 o 
   3  11   5      130.80      132.08      9.20 o 
   0   0   6      831.51      892.61     44.65 o 
   2   0   6      554.31      548.64     35.36 o 
   4   0   6     3719.65     3904.78    123.23 o 
   6   0   6      519.08      502.92     32.50 o 
   8   0   6      559.33      506.14     32.86 o 
  10   0   6     1415.61     1390.18     61.44 o 
  12   0   6      390.12      441.84     31.08 o 
  14   0   6      296.63      267.18     24.65 o 
   1   1   6       41.81       47.16      6.58 o 
   3   1   6      647.22      686.92     19.40 o 
   5   1   6      894.43      898.71     24.71 o 
   7   1   6      479.91      464.03     22.05 o 
   9   1   6      969.06      946.11     33.96 o 
  11   1   6       96.98      126.09     11.59 o 
  13   1   6      227.43      243.60     23.93 o 
   0   2   6      284.73      295.69     17.12 o 
   2   2   6      230.31      243.38     13.44 o 
   4   2   6      280.81      305.51     11.13 o 
   6   2   6      298.40      291.99     16.56 o 
   8   2   6      480.93      431.46     33.75 o 
  10   2   6        3.41        0.87      4.29 o 
  12   2   6       39.00       38.15     13.57 o 
  14   2   6        5.11        1.97      3.67 o 
   1   3   6     1415.19     1394.24     36.74 o 
   3   3   6      208.64      203.55     11.01 o 
   5   3   6      345.55      353.13     15.92 o 
   7   3   6      413.88      451.24     35.54 o 
   9   3   6      194.43      189.30     16.22 o 
  11   3   6     1125.71     1130.76     43.59 o 
  13   3   6       52.32       52.43      9.64 o 
   0   4   6     1145.57     1139.07     54.29 o 
   2   4   6     4665.11     4532.23     85.04 o 
   4   4   6     1105.36     1150.63     28.84 o 
   6   4   6     1133.04     1158.67     47.68 o 
   8   4   6     1187.36     1152.35     52.33 o 
  10   4   6     1059.87     1189.28     45.21 o 
  12   4   6      869.77      893.21     50.18 o 
   1   5   6       24.85       23.22      8.39 o 
   3   5   6     1060.14     1079.66     28.79 o 
   5   5   6       28.00       23.96      4.70 o 
   7   5   6       88.68       82.75     12.60 o 
   9   5   6      328.67      359.63     23.36 o 
  11   5   6       10.15       18.47      5.30 o 
  13   5   6       88.45      100.36     11.58 o 
   0   6   6      283.78      299.32     27.50 o 
   2   6   6        0.18        4.93      3.44 o 
   4   6   6       68.75       75.06      8.85 o 
   6   6   6      146.81      108.56     13.05 o 
   8   6   6       14.00        9.04     12.50 o 
  10   6   6       36.70       25.46      6.31 o 
  12   6   6       37.73       16.97      6.05 o 
   1   7   6      359.88      392.08     21.27 o 
   3   7   6      350.62      341.91     15.48 o 
   5   7   6      390.84      346.41     15.94 o 
   7   7   6       20.93       14.57     10.18 o 
   9   7   6       18.33       13.84      4.78 o 
  11   7   6       12.36       16.56     10.89 o 
   0   8   6      621.42      607.76     30.26 o 
   2   8   6      535.66      544.24     27.94 o 
   4   8   6      319.79      304.46     15.31 o 
   6   8   6      145.07      146.67     12.33 o 
   8   8   6      502.67      631.51     43.93 o 
   1   9   6      452.46      469.59     19.98 o 
   3   9   6      585.02      600.99     24.44 o 
   5   9   6       90.64       92.84      8.92 o 
   7   9   6      136.11      145.67     13.50 o 
   0  10   6      161.28      186.77     30.54 o 
   2  10   6       24.00       21.67      4.56 o 
   4  10   6       15.24        8.96      6.03 o 
   1   1   7      301.31      287.43     13.29 o 
   3   1   7      357.19      357.20     14.59 o 
   5   1   7      511.39      508.30     24.36 o 
   7   1   7      144.11      146.55     12.99 o 
   9   1   7      248.69      282.54     26.07 o 
  11   1   7      339.50      385.05     31.43 o 
  13   1   7       33.09       62.44      9.81 o 
   0   2   7      172.18      173.13     15.09 o 
   2   2   7      157.16      129.42     11.33 o 
   4   2   7      705.98      688.83     23.28 o 
   6   2   7      280.52      273.97     19.31 o 
   8   2   7      300.46      273.35     33.40 o 
  10   2   7      409.38      425.97     25.22 o 
  12   2   7      139.14      135.36     24.82 o 
   1   3   7      249.64      256.89     15.30 o 
   3   3   7      599.30      653.25     21.41 o 
   5   3   7      778.13      822.06     37.04 o 
   7   3   7      241.62      254.71     19.40 o 
   9   3   7      853.80      908.27    102.33 o 
  11   3   7      223.92      180.38     23.93 o 
   0   4   7     1043.62     1023.34     55.01 o 
   2   4   7      355.61      388.82     16.53 o 
   4   4   7        3.60        1.47      3.23 o 
   6   4   7       17.95       21.04      7.04 o 
   8   4   7      324.88      301.60     30.90 o 
  10   4   7      109.32      105.21     14.40 o 
   1   5   7      792.00      859.04     31.74 o 
   3   5   7      486.23      475.34     18.84 o 
   5   5   7      212.64      219.41     16.08 o 
   7   5   7       23.35       18.36      6.18 o 
   9   5   7      445.91      470.42     38.93 o 
  11   5   7      216.63      208.41     16.29 o 
   0   6   7      569.84      575.07     39.65 o 
   2   6   7      654.33      622.19     22.24 o 
   4   6   7      207.74      200.38     12.35 o 
   6   6   7      115.38      131.65     16.62 o 
   8   6   7       87.14       90.98     13.32 o 
  10   6   7       89.06       63.43     31.61 o 
   1   7   7      206.83      235.59     13.16 o 
   3   7   7      651.85      631.10     22.84 o 
   5   7   7      231.58      226.05     15.50 o 
   7   7   7      157.86      184.58     15.63 o 
   0   8   7      195.89      159.18     15.36 o 
   2   8   7       86.07       80.11      8.22 o 
   4   8   7       92.70       73.87      8.66 o 
   6   8   7      107.20      102.94     11.84 o 
   1   9   7       14.03       15.11      3.73 o 
   3   9   7      288.51      282.81     14.65 o 
   0   0   8      746.47      736.52     47.15 o 
   4   0   8      309.24      330.04     28.58 o 
   6   0   8      685.06      735.81     44.65 o 
   8   0   8      180.20      188.24     21.43 o 
   1   1   8       38.50       35.01      7.61 o 
   3   1   8       39.97       44.59      7.33 o 
   5   1   8      190.44      216.63     16.16 o 
   7   1   8       95.20      155.02     20.72 o 
   9   1   8       40.13       31.43     14.64 o 
   0   2   8     1095.05     1200.54     45.02 o 
   2   2   8      516.41      556.83     20.21 o 
   4   2   8       80.44       67.40     11.74 o 
   6   2   8       42.48       39.28      9.82 o 
   8   2   8      174.85      189.09     16.02 o 
  10   2   8       77.99       62.60     10.48 o 
   1   3   8       93.61      100.64      9.31 o 
   3   3   8       20.16       19.25      4.72 o 
   5   3   8       49.61       42.76      9.00 o 
   7   3   8       91.86      102.04     15.00 o 
   9   3   8      174.63      164.12     15.78 o 
   0   4   8      529.04      587.30     61.79 o 
   2   4   8      227.10      235.76     15.57 o 
   4   4   8      179.35      177.12     14.51 o 
   6   4   8      197.17      169.33     15.65 o 
   8   4   8      159.23      146.78     16.04 o 
   1   5   8      109.13      121.42     11.01 o 
   3   5   8      160.85      175.73     11.27 o 
   5   5   8       89.37       75.22     16.13 o 
   7   5   8       37.03       29.17      6.44 o 
   0   6   8       37.97       40.69      9.22 o 
   2   6   8        3.78        5.10      3.57 o 
   4   6   8      130.84      122.47     11.76 o 
   6   6   8      172.19      173.99     16.07 o 
   1   7   8       59.03       48.40      6.70 o 
   3   7   8      226.31      220.75     12.73 o 
   1   1   9       35.19       33.32      7.29 o 
   3   1   9       87.57       70.37     16.07 o 
   5   1   9       64.98       45.36     14.29 o 
   7   1   9       34.30       55.01     13.22 o 
   0   2   9      567.50      659.96     33.96 o 
   2   2   9      129.89      148.35     10.41 o 
   4   2   9      170.35      198.10     16.36 o 
   6   2   9      300.46      363.15     24.29 o 
   1   3   9      166.02      190.35     12.99 o 
   3   3   9      112.36      125.46     13.99 o 
   5   3   9      232.20      270.85     20.32 o 
   0   4   9      748.31      828.58     54.29 o 
   2   4   9      215.66      212.46     11.64 o 
   4   4   9        4.23        8.38      8.38 o 
   1   5   9      133.48      163.42     10.93 o 
   3   5   9      112.51      166.45     33.22 o 
                                                 
